# Supplementary material for: Competition for light color between marine Synechococcus strains with fixed and variable pigmentation
Source: Appl Environ Microbiol. 2025 Jul 24;91(8):e00087-25. doi: 10.1128/aem.00087-25 (PMC12366368; doi:10.1128/aem.00087-25)
Supplement: Supplemental tables — Tables S1 to S7. [file aem.00087-25-s0002.xlsx]

## Sheet: Table S1
Table S1: Real time PCR primers used in this study.
	Strain (Pigment type)
	RS9902 (3c, BL specialist)	RS9907 (3a, GL specialist)	RS9915 (3dB, CA4-capable)
Gene name	n.a.	cpeF	mpeW
Product	bacterial lg-like domain-containing protein	PEB:Cys-50,61 beta-phycoerythrin lyase	PEB:Cys-83 alpha-phycoerythrin lyase
Cyanorak cluster #	CK_00042914	CK_00008055	CK_00020700
Forward primer	qRS9902_CK_00042914_5389F	qRS9907_cpeF_679F	qRS9915_mpeW_841F
Sequence	GGAGCAGGTCTAGAAGCGAT	ATGGGCAAGCTCAACGAAAG	GGCATAGAGACGAAGAACGC
Reverse primer	qRS9902_CK_00042914_5445R	qRS9907_cpeF_791R	qRS9915_mpeW_890R
Sequence	GTCGACTCCTAATGCTCCGA	TCCTCCAGTTTCATCAGCGA	TTAGACCAGAAACCGGCCAA
Efficacy	99.50 ± 3.37	97.50 ± 3.50	97.00 ± 4.14
n.a.: not available

## Sheet: Table S2
Table S2: Biovolume (in µm3) of the three Synechococcus strains grown in monoculture in different light conditions.
Values are average ± standard deviation of 100 to 150 measurements made during steady state.
Abbreviations: LBL, low blue light; LGL, low green light; HBL, high blue light; HGL, high green light; n.a.: not available.
Strain (Pigment type)	LBL	LGL	HBL	HGL
RS9902 (3c, BL specialist)	0.85 ± 0.41	0.83 ± 0.44	0.61 ± 0.25	0.52 ± 0.27
RS9907 (3a, GL specialist)	n.a.	1.22 ± 0.51	1.23 ± 0.80	0.55 ± 0.28
RS9915 (3dB, CA4-capable)	1.15 ± 0.71	1.11 ± 0.37	0.77 ± 0.32	0.68 ± 0.31

## Sheet: Table S3
Table S3: Critical light intensities (I*out, in µmol photons m-2 s-1) for the three Synechococcus strains grown in monoculture in different light conditions.
Values are average ± standard deviation (sd) of all measurements made during the steady state. Periods over which I*out values were calculated are indicated between brackets.
The italic letters between brackets in low green light and high green light 'Mean ± sd' indicate statistically different values (One-way ANOVA, p-value <0.05).
Abbreviations: LBL, low blue light; LGL, low green light; HBL, high blue light; HGL, high green light; n.a.: not available.
Strain (Pigment type)	Replicate	LBL	LGL	HBL	HGL
RS9902 (3c, BL specialist)	A	5.16 ± 0.25 (day 33 to 42)	5.92 ± 0.12 (day 48 to 55)	7.48 ± 0.97 (day 20 to 25)	13.17 ± 1.49 (day 26 to 30)
	B	3.76 ± 0.40 (day 21 to 30)	n.a.	13.38 ± 2.45 (day 20 to 24)	16.36 ± 2.00 (day 23 to 29)
	Mean ± sd	4.46 ± 0.99	5.92 ± 0.12 (b)	10.43 ± 4.17	14.76 ± 2.25 (c)
RS9907 (3a, GL specialist)	A	n.a.	3.36 ± 0.15 (day 33 to 42)	7.43 ± 0.79 (day 27 to 32)	1.50 ± 0.15 (day 21 to 28)
	B	n.a.	4.03 ± 0.16 (day 33 to 42)	9.77 ± 1.48 (day 21 to 27)	1.81 ± 0.12 (day 26 to 34)
	Mean ± sd	n.a.	3.70 ± 0.47 (a)	8.60 ± 1.65	1.66 ± 0.22 (a)
RS9915 (3dB, CA4-capable)	A	4.25 ± 0.27 (day 51 to 61)	7.61 ± 0.26 (day 31 to 40)	12.23 ± 3.32 (day 22 to 27)	2.61 ± 0.98 (day 33 to 41)
	B	5.45 ± 0.31 (day 54 to 65)	n.a.	7.93 ± 1.35 (day 17 to 23)	5.06 ± 0.78 (day 27 to 36)
	Mean ± sd	4.85 ± 0.85	7.61 ± 0.26 (c)	10.08 ± 3.04	3.84 ± 1.73 (b)

## Sheet: Table S4
Table S4: Phycobilisome gene content of the three Synechococcus strains used in this study.
			Strains and pigment type
			RS9907	RS9902	RS9915
Cyanorak cluster Number	Gene name	Product	3a, GL specialist	3c, BL specialist	3dB, CA4-capable	Comments
CK_00008006	apcA	allophycocyanin, alpha chain	1	1	1
CK_00008007	apcB	allophycocyanin, beta chain	1	1	1
CK_00008008	apcD	allophycocyanin alpha-B chain	1	1	1
CK_00000004	apcF	allophycocyanin beta-18 chain	1	1	1
CK_00001646	apcC	phycobilisome core linker polypeptide (Lc), allophycocyanin-associated	1	1	1
CK_00001645	apcE	phycobilisome core-membrane linker polypeptide (Lcm)	1	1	1	All 3 strains have an ApcE of similar size. Their structure indicate all 3 strains have a 3-cylinder APC core.
CK_00008001	cpcA	phycocyanin, alpha chain	1	1	1
CK_00007999	cpcB	phycocyanin beta chain	1	1	1
CK_00009072	cpcG1	phycobilisome rod-core linker polypeptide CpcG1 (Lrc)	1	1	1
CK_00000044	cpcL	photosystem-I-associated phycobilisome rod-core linker polypeptide-like protein CpcL	1	1	1
CK_00001528	cpcS	PCB:Cys-82 beta-phycocyanin lyase, CpcS subunit	1	1	1	All 3 strains have CpcS(+CpcU), RpcT and RpcE-F lyases but no RpcG lyase. This indicates that their PC binds one PCB and two PEB chromophores (like Synechococcus sp. WH7803).
CK_00001592	cpcU	PCB:Cys-82 beta-phycocyanin lyase, CpcU subunit	1	1	1
CK_00001982	rpcE	PEB Cys-84 alpha-phycocyanin lyase, RpcE subunit	1	1	1
CK_00001983	rpcF	PEB:Cys-84 alpha-phycocyanin lyase, RpcF subunit	1	1	1
CK_00001393	rpcT	PEB:Cys-153 beta-phycocyanin lyase	1	1	1
CK_00000069	cpeA	C-phycoerythrin class I, alpha subunit	1	1	1
CK_00008004	cpeB	C-phycoerythrin class I, beta subunit	1	1	1
CK_00001760	cpeC	phycobilisome rod linker polypeptide (Lr), C-phycoerythrin class I-associated	1	1	1
CK_00008020	cpeE	phycobilisome rod linker polypeptide (Lr), C-phycoerythrin class I-associated (CpeE)	1	1	1
CK_00001759	cpeR	phycoerythrin operon regulator	1	1	1
CK_00008055	cpeF	PEB:Cys-50,61 beta-phycoerythrin lyase	1	0	0	RS9907 has CpeF so it must bind a PEB at Cys-50-61 of beta-PE-I and likely PE-II as well.
CK_00001397	cpeS	PEB:Cys-82 beta-phycoerythrin lyase	1	1	1
CK_00001572	cpeT	PEB:Cys-165 beta-phycoerythrin lyase CpeT	1	1	1
CK_00001757	cpeU	putative PEB:phycoerythrin lyase CpeU	1	1	1
CK_00001570	cpeY	PEB:Cys-82 alpha-phycoerythrin lyase, CpeY subunit	1	1	1
CK_00001571	cpeZ	CpeY lyase activity enhancer	1	1	1
CK_00007994	mpeA	C-phycoerythrin class II, alpha chain	1	1	1
CK_00008005	mpeB	C-phycoerythrin class II, beta chain	1	1	1
CK_00008012	mpeC	phycobilisome rod linker polypeptide (Lr), C-phycoerythrin II-associated (C-phycoerythrin II gamma subunit)	0	1	1	The PT 3a strain RS9907 has no MpeC linker, suggesting its PBS rods are shorter (1 less PE-II disk) than the other two strains (1 PC + 2 PE-I + 3 PE-II disks), according to Six et al. J. Bact. (2005).
CK_00008022	mpeD	phycobilisome rod linker polypeptide (Lr), C-phycoerythrin I and II-associated	1	1	1
CK_00008016	mpeE	phycobilisome rod linker polypeptide (Lr), C-phycoerythrin II-associated	1	1	1
CK_00024045	mpeH	possible phycobilisome rod linker polypeptide (Lr), C-phycoerythrin II-associated	1	1	1
CK_00000136	mpeU	putative PEB:phycoerythrin-II lyase-isomerase	0	1	1	RS9902 and RS9915 have MpeU and likely bind a PUB at Cys-50-61 of beta-PC.
CK_00057672	mpeQ	PEB:alpha-83-phycoerythrin II lyase-isomerase	0	1	1
CK_00001396	mpeY	PEB:alpha-83-phycoerythrin II lyase	1	0	0
CK_00002124	fciA	AraC-type transcriptional regulator involved in type IV chromatic acclimation	0	0	1	The fciA-B-mpeW island is responsible for the RS9915 capacity to perform CA4.
CK_00002123	fciB	AraC-type transcriptional regulator involved in type IV chromatic acclimation	0	0	1
CK_00020700	mpeW	PEB:Cys-83 alpha-phycoerythrin II lyase	0	0	1
CK_00001691	unk1	conserved hypothetical protein	1	1	1
CK_00002915	unk2A	conserved hypothetical protein	1	1	1
CK_00001398	unk3	uncharacterized conserved membrane protein	1	1	1
CK_00001762	unk4	conserved hypothetical protein	1	1	1
CK_00001761	unk5	pentapeptide repeat-containing protein	1	1	1
CK_00005948	unk6	conserved hypothetical protein	1	1	1
CK_00001836	unk7	nif11-like leader peptide domain protein	0	1	1
CK_00002116	unk8	nif11-like leader peptide domain protein	0	1	1
CK_00033153	unk8-unk7	nif11-like leader peptide bi-domain fusion protein (Unk8-Unk7)	1	0	0
CK_00001835	unk9	possible nif11-like leader peptide domain protein	1	1	1
CK_00002279	unk10	conserved hypothetical protein	0	1	1
CK_00002548	unk11	conserved hypothetical protein	1	1	1
CK_00001758	unk12	conserved hypothetical protein	1	1	1
CK_00001834	unk13	conserved hypothetical protein	1	1	1
CK_00000072	unk14A	conserved hypothetical protein	1	1	1
phycobiliprotein subunits
phycobilisome rod linkers
phycobilin lyases
regulators
unk = genes with unknown function localized in the PBS rod region

## Sheet: Table S5
Table S5: Chromophorylation of phycobiliprotein subunits and linker polypeptides for the three Synechococcus strains used in this study, as predicted from their phycobilin lyase content and/or characterization of Synechococcus spp. strains belonging to the same pigment type.
		Strain and pigment type
		RS9907	RS9902	RS9915
Phycobiliprotein or linker	Binding sites	3a, GL specialist	3c, BL specialist	3dB, CA4-capable	References
Allophycocyanin	a-81	PCB	PCB	PCB	Saunée et al. (2008) J. Biol. Chem. 283: 7513–7522
		CpcS+CpcU	CpcS+CpcU	CpcS+CpcU
	b-81	PCB	PCB	PCB
		CpcS+CpcU	CpcS+CpcU	CpcS+CpcU
	aB-81	PCB	PCB	PCB
		CpcS+CpcU	CpcS+CpcU	CpcS+CpcU
	b18-81	PCB	PCB	PCB
		CpcS+CpcU	CpcS+CpcU	CpcS+CpcU
Phycocyanin	a-84	PEB	PEB	PEB	Ong & Glazer (1987) J. Biol. Chem. 262: 6323-6327 Six et al. (2007) Genome Biol. 8, R259
		RpcE-F	RpcE-F	RpcE-F
	b-82	PCB	PCB	PCB	Saunée et al. (2008) J. Biol. Chem. 283: 7513–7522
		CpcS+CpcU	CpcS+CpcU	CpcS+CpcU
	b-153	PEB	PEB	PEB	Six et al. (2007) Genome Biol. 8: R259
		RpcT	RpcT	RpcT
Phycoerythrin-I	a-82	PEB	PEB	PEB	Biswas et al. (2011) J. Biol. Chem. 286: 35509-35521
		CpeY-Z	CpeY-Z	CpeY-Z
	a-139	PEB	PUB	PEB in GL / PUB in BL	Ong & Glazer (1991) J. Biol. Chem. 266: 9515–9527 Grébert et al. (2021) PNAS 118:e2019715118
		?	?	?
	b-50/61	PEB	PUB	PUB	Kronfel et al. (2019) J. Biol. Chem. 294: 3987-3999 Mahmoud et al. (2017) Front Microbiol 8:243
		CpeF	MpeU?	MpeU?
	b-82	PEB	PEB	PEB	Kronfel et al. (2019) J. Biol. Chem. 294: 3987-3999 Mahmoud et al. (2017) Front Microbiol 8:243
		CpeS	CpeS	CpeS
	b-165	PEB	PEB	PEB	Nguyen et al. (2020) BBA Bioenrg. 1861: 148284
		CpeT	CpeT	CpeT
Phycoerythrin-II	a-75	PUB	PUB	PUB	Ong & Glazer (1991) J. Biol. Chem. 266: 9515–9527 Grébert et al. (2021) PNAS 118:e2019715118
		?	?	?
	a-83	PEB	PUB	PEB in GL / PUB in BL
		MpeY	MpeQ	MpeQ in BL / MpeW in GL
	a-140	PUB	PUB	PEB in GL / PUB in BL
		?	?	?
	b-50/61	PEB	PUB	PUB	Kronfel et al. (2019) J. Biol. Chem. 294: 3987-3999 Mahmoud et al. (2017) Front Microbiol 8:243
		CpeF	MpeU?	MpeU?
	b-82	PEB	PEB	PEB	Kronfel et al. (2019) J. Biol. Chem. 294: 3987-3999 Mahmoud et al. (2017) Front Microbiol 8:243
		CpeS	CpeS	CpeS
	b-159	PEB	PEB	PEB	Nguyen et al. (2020) BBA Bioenrg. 1861: 148284
		CpeT?	CpeT?	CpeT?
MpeC	49/64	absent	PUB	PUB	Wilbanks & Glazer (1983) J. Biol. Chem. 268: 1236-1241 Six et al. (2005) J. Bacteriol. 187: 1685-1694
MpeD	44/59a	PUB	PUB	PUB
MpeE	49/64b	PUB	PUB	PUB
aCysteins positions are 41/56 in RS9907 MpeD
bCysteins positions are 63/78 in RS9915 MpeE
Note: MpeH is a short putative non-chromorylated linker

## Sheet: Table S6
Table S6: Total number of chromophores per phycobiliprotein, linker and whole phycobilisome for the three Synechococcus strains used in this study, as derived from Table S5.
	Strain and pigment type
	RS9907	RS9902	RS9915
Total chromophores per phycobiliprotein or linker	3a, GL specialist	3c, BL specialist	3dB, CA4-capable	References
Allophycocyanin PCB		72	72	Sidler, 1994
Phycocyanin PCB	36	36	36	Sidler, 1994
Phycocyanin PEB	72	72	72	Sidler, 1994
Phycoerythrin-I PEB in BL	360	216	216	Ong and Glazer, 1991
Phycoerythrin-I PEB in GL	360	216	288	Ong and Glazer, 1991
Phycoerythrin-I PUB in BL	0	144	144	Ong and Glazer, 1991
Phycoerythrin-I PUB in GL	0	144	72	Ong and Glazer, 1991
Phycoerythrin-II PEB in BL	288	216	216	Ong and Glazer, 1991
Phycoerythrin-II PEB in GL	288	216	432	Ong and Glazer, 1991
Phycoerythrin-II PUB in BL	144	432	432	Ong and Glazer, 1991
Phycoerythrin-II PUB in GL	144	432	216	Ong and Glazer, 1991
Phycoerythrin-II Linker PUB	12	18	18	Six et al., 2005
Total chromophores per phycobilisome
Total PCB	36	108	108	This study
Total PEB in BL	720	504	504	This study
Total PEB in GL	720	504	792	This study
Total PUB in BL	156	594	594	This study
Total PUB in GL	156	594	306	This study
Molar PUB:PEB ratio per phycobilisome
PUB:PEB in BL	0.216667	1.17857	1.17857	This study
PUB:PEB in GL	0.216667	1.17857	0.386364	This study
References
Ong LJ & Glazer AN (1991) Phycoerythrins of marine unicellular cyanobacteria. I. Bilin types and locations and energy transfer pathways in Synechococcus spp. phycoerythrins. J. Biol. Chem. 268: 9515-9527.
Sidler W.A. (1994) Phycobilisome and phycobiliprotein structure. In The Molecular Biology of Cyanobacteria. Bryant D.A. (ed.), Springer (Netherlands): 139-216.
Six C., Thomas J-C., Thion L., Zal F. & Partensky F. (2005) Two novel phycoerythrin-associated linker proteins in the marine cyanobacterium Synechococcus sp. strain WH8102. J. Bacteriol. 187: 1685-1694.

## Sheet: Table S7
Table S7: Ammonium, nitrate and phosphate concentrations measured in each culture at steady state. Initial addition of ammonium: 800 µmol L-1; nitrate: 2000 µmol L-1; phosphate: 175 µmol L-1.
Note that some nutrient concentrations can be higher than those added to the culture medium likely because Red Sea salts used to reconstitute the sea water themselves contain some nutrients.
Abbreviations: LBL, low blue light; LGL, low green light; HBL, high blue light; HGL, high green light.
Light condition	Strain	Pigment type	Replicate	Concentration (µmol L-1)
				Ammonium	Nitrate + Nitrite	Phosphate
LBL	RS9902	3c (BL specialist)	A	707	2595	203
	RS9902	3c (BL specialist)	B	629	2577	200
	RS9915	3dB (CA4-capable)	A	569.436	2151.5	196.25
	RS9915	3dB (CA4-capable)	B	649.288	2183.65	197.3
	Co-culture	All	A	606.524	2151.55	192.7
	Co-culture	All	B	555.064	2202.95	194.5
LGL	RS9902	3c (BL specialist)	A	707.734	2206.75	197.85
	RS9907	3a (GL specialist)	A	627	2419	192
	RS9907	3a (GL specialist)	B	514.197	2173.85	180.85
	RS9915	3dB (CA4-capable)	A	653.645	2155.6	193.65
	Co-culture	All	A	580	2145.25	187.25
	Co-culture	All	B	558.414	2252.7	185.45
HBL	RS9902	3c (BL specialist)	A	38.179	2132.75	135.8
	RS9902	3c (BL specialist)	B	18.561	2113.15	101.5
	RS9907	3a (GL specialist)	A	142.792	1933.85	82.85
	RS9907	3a (GL specialist)	B	195.124	1918.15	101.2
	RS9915	3dB (CA4-capable)	A	178.937	1919.5	155.7
	RS9915	3dB (CA4-capable)	B	251.617	1978.6	163.8
	Co-culture	All	A	16.915	1704.4	116.4
	Co-culture	All	B	13.216	1593.4	26.8
HGL	RS9902	3c (BL specialist)	A	62.3935	1751.88	56.08
	RS9902	3c (BL specialist)	B	23.4255	1824.8	51.2
	RS9907	3a (GL specialist)	A	23.2512	921.68	20.08
	RS9907	3a (GL specialist)	B	31.3855	998.4	34.24
	RS9915	3dB (CA4-capable)	A	20.7048	1170.64	85.6
	RS9915	3dB (CA4-capable)	B	19.2757	1169.2	102.4
	Co-culture	All	A	34.7619	1118.24	36.84
	Co-culture	All	B	34.2019	990.12	58.28
